# Supplementary material for: Population Pharmacokinetics of Isavuconazole in Critical Care Patients with COVID-19-Associated Pulmonary Aspergillosis and Monte Carlo Simulations of High Off-Label Doses
Source: J Fungi (Basel). 2023 Feb 6;9(2):211. doi: 10.3390/jof9020211 (PMC9960864; doi:10.3390/jof9020211)
Supplement: Supplementary file 1 [file jof-09-00211-s001.zip]

Archive with 1 entries (1 files):
- jof-2139463-supplementary.pdf
